# Supplementary material for: Evolution of limb development in cephalopod mollusks
Source: eLife. 2019 Jun 18;8:e43828. doi: 10.7554/eLife.43828 (PMC6581508; doi:10.7554/eLife.43828)
Supplement: Figure 3—source data 1. [file elife-43828-fig3-data1.xlsx]

## Sheet: Figure3_supplement_file_1
Sepia bandensis fragment	Cephalopod species	NCBI ID	Identity (nucleotide)	Identity (amino acid)
Bmp2/4	Sepia officinalis	AJ251824	0.89	0.84
Dll	Octopus bimaculoides	HM769957	0.83	0.96
Fzd9/10	Sepia officinalis	FO168172	0.93	0.98
Htx	Sepia officinalis	FO197802	0.99	0.99
Sfrp	Sepia officinalis	FO187964	0.97	0.98
Sp8/9a	Sepia officinalis	FO168004	0.99	0.99
Wnt5	Sepia officinalis	FO169634	0.97	0.97
